# Supplementary material for: Four-octyl itaconate improves osteoarthritis by enhancing autophagy in chondrocytes via PI3K/AKT/mTOR signalling pathway inhibition
Source: Commun Biol. 2022 Jun 29;5:641. doi: 10.1038/s42003-022-03592-6 (PMC9242998; doi:10.1038/s42003-022-03592-6)
Supplement: Supplementary file 4 — Supplementary Data 1 [file 42003_2022_3592_MOESM4_ESM.xlsx]

## Sheet: fig.a
0	-0.0968	-2.4777	2.5746
10	0.3779	-2.0313	5.5153
50	1.4196	4.998	0.137
100	4.7216	0.2504	4.2752
200	13.2248	8.3426	10.7731
300	17.9016	10.603	12.5942
400	15.2231	17.6748	16.9662
500	21.7989	16.0805	18.7236

## Sheet: Fig.1b
	Control			OA组			OA+OI
0h	0.679	0.763	0.589	0.714	0.682	0.754	0.698	0.821	0.763
24h	0.845	0.812	0.994	0.728	0.614	0.715	0.862	0.793	0.915
48h	1.423	1.345	1.412	0.938	1.072	1.044	1.249	1.186	1.237
72h	1.981	1.856	1.937	1.324	1.452	1.374	1.715	1.672	1.537
96h	2.167	2.146	2.011	1.74	1.562	1.571	2.047	1.997	1.876

## Sheet: fig.2a
Control	IL-1β	IL-1β+OI
0.943874	0.708742	0.895025
1.05458	0.51883	1.02101
1.00463	0.540862	1.46409
Table Analyzed	Data 1
			Table Analyzed	Data 1
Column B	IL-1β
vs.	vs.		Column C	IL-1β+OI
Column A	Control		vs.	vs.
			Column B	IL-1β
Unpaired t test
P value	0.0038		Unpaired t test
P value summary	**		P value	0.0424
Significantly different (P < 0.05)?	Yes		P value summary	*
One- or two-tailed P value?	Two-tailed		Significantly different (P < 0.05)?	Yes
t, df	t=6.054, df=4		One- or two-tailed P value?	Two-tailed
			t, df	t=2.941, df=4
How big is the difference?
Mean of column A	1.001		How big is the difference?
Mean of column B	0.5895		Mean of column B	0.5895
Difference between means (B - A) ± SEM	-0.4116 ± 0.06798		Mean of column C	1.127
95% confidence interval	-0.6003 to -0.2228		Difference between means (C - B) ± SEM	0.5372 ± 0.1827
R squared (eta squared)	0.9016		95% confidence interval	0.03000 to 1.044
			R squared (eta squared)	0.6837
F test to compare variances
F, DFn, Dfd	3.510, 2, 2		F test to compare variances
P value	0.4434		F, DFn, Dfd	8.280, 2, 2
P value summary	ns		P value	0.2155
Significantly different (P < 0.05)?	No		P value summary	ns
			Significantly different (P < 0.05)?	No
Data analyzed
Sample size, column A	3		Data analyzed
Sample size, column B	3		Sample size, column B	3
			Sample size, column C	3

## Sheet: fig.2b
Control	IL-1β	IL-1β+OI
0.93088	0.17115	0.408951
1.02574	0.216634	0.450625
1.04729	0.237062	0.469761
Number of families	1
Number of comparisons per family	3
Alpha	0.05
Tukey's multiple comparisons test	Mean Diff.	95.00% CI of diff.	Below threshold?	Summary	Adjusted P Value
Control vs. IL-1β	0.793	0.6815 to 0.9045	Yes	****	<0.0001	A-B
Control vs. IL-1β+OI	0.5582	0.4467 to 0.6697	Yes	****	<0.0001	A-C
IL-1β vs. IL-1β+OI	-0.2348	-0.3463 to -0.1233	Yes	**	0.0016	B-C
Test details	Mean 1	Mean 2	Mean Diff.	SE of diff.	n1	n2	q	DF
Control vs. IL-1β	1.001	0.2083	0.793	0.03634	3	3	30.87	6
Control vs. IL-1β+OI	1.001	0.4431	0.5582	0.03634	3	3	21.73	6
IL-1β vs. IL-1β+OI	0.2083	0.4431	-0.2348	0.03634	3	3	9.14	6

## Sheet: fig.2c
Control	IL-1β	IL-1β+OI
1.17827	4.86801	2.71321
1.05458	4.51064	4.25748
0.80478	5.55325	2.90794
Number of families	1
Number of comparisons per family	3
Alpha	0.05
Tukey's multiple comparisons test	Mean Diff.	95.00% CI of diff.	Below threshold?	Summary	Adjusted P Value
Control vs. IL-1β	-3.965	-5.429 to -2.501	Yes	***	0.0004	A-B
Control vs. IL-1β+OI	-2.28	-3.744 to -0.8165	Yes	**	0.0073	A-C
IL-1β vs. IL-1β+OI	1.684	0.2206 to 3.148	Yes	*	0.0286	B-C
Test details	Mean 1	Mean 2	Mean Diff.	SE of diff.	n1	n2	q	DF
Control vs. IL-1β	1.013	4.977	-3.965	0.4771	3	3	11.75	6
Control vs. IL-1β+OI	1.013	3.293	-2.28	0.4771	3	3	6.76	6
IL-1β vs. IL-1β+OI	4.977	3.293	1.684	0.4771	3	3	4.993	6

## Sheet: fig.2e
Control	IL-1β	IL-1β+OI
0.656659	0.345302	0.541582
0.594477	0.302358	0.49758
0.559493	0.274022	0.488945
Number of families	1
Number of comparisons per family	3
Alpha	0.05
Tukey's multiple comparisons test	Mean Diff.	95.00% CI of diff.	Below threshold?	Summary	Adjusted P Value
Control vs. IL-1β	0.2963	0.1992 to 0.3934	Yes	***	0.0002	A-B
Control vs. IL-1β+OI	0.09417	-0.002927 to 0.1913	No	ns	0.0561	A-C
IL-1β vs. IL-1β+OI	-0.2021	-0.2992 to -0.1050	Yes	**	0.0017	B-C
Test details	Mean 1	Mean 2	Mean Diff.	SE of diff.	n1	n2	q	DF
Control vs. IL-1β	0.6035	0.3072	0.2963	0.03165	3	3	13.24	6
Control vs. IL-1β+OI	0.6035	0.5094	0.09417	0.03165	3	3	4.208	6
IL-1β vs. IL-1β+OI	0.3072	0.5094	-0.2021	0.03165	3	3	9.033	6

## Sheet: fig.2f
Control	IL-1β	IL-1β+OI
4.16212	2.28804	2.58769
4.24755	2.03536	2.90137
4.15595	1.89535	2.64239
Number of families	1
Number of comparisons per family	3
Alpha	0.05
Tukey's multiple comparisons test	Mean Diff.	95.00% CI of diff.	Below threshold?	Summary	Adjusted P Value
Control vs. IL-1β	2.116	1.732 to 2.499	Yes	****	<0.0001	A-B
Control vs. IL-1β+OI	1.478	1.095 to 1.862	Yes	****	<0.0001	A-C
IL-1β vs. IL-1β+OI	-0.6376	-1.021 to -0.2540	Yes	**	0.0053	B-C
Test details	Mean 1	Mean 2	Mean Diff.	SE of diff.	n1	n2	q	DF
Control vs. IL-1β	4.189	2.073	2.116	0.125	3	3	23.94	6
Control vs. IL-1β+OI	4.189	2.71	1.478	0.125	3	3	16.72	6
IL-1β vs. IL-1β+OI	2.073	2.71	-0.6376	0.125	3	3	7.213	6

## Sheet: fig.2g
Control	IL-1β	IL-1β+OI
0.114487	0.374421	0.277959
0.12212	0.480818	0.339516
0.143531	0.413954	0.306355
Table Analyzed	Data 1
Data sets analyzed	A-C					Number of families	1
						Number of comparisons per family	3
ANOVA summary						Alpha	0.05
F	49.38
P value	0.0002					Tukey's multiple comparisons test	Mean Diff.	95.00% CI of diff.	Below threshold?	Summary	Adjusted P Value
P value summary	***					Control vs. IL-1β	-0.2964	-0.3886 to -0.2041	Yes	***	0.0002	A-B
Significant diff. among means (P < 0.05)?	Yes					Control vs. IL-1β+OI	-0.1812	-0.2735 to -0.08898	Yes	**	0.0023	A-C
R squared	0.9427					IL-1β vs. IL-1β+OI	0.1151	0.02287 to 0.2074	Yes	*	0.0203	B-C
Brown-Forsythe test						Test details	Mean 1	Mean 2	Mean Diff.	SE of diff.	n1	n2	q	DF
F (DFn, DFd)	0.9613 (2, 6)					Control vs. IL-1β	0.1267	0.4231	-0.2964	0.03007	3	3	13.94	6
P value	0.4344					Control vs. IL-1β+OI	0.1267	0.3079	-0.1812	0.03007	3	3	8.524	6
P value summary	ns					IL-1β vs. IL-1β+OI	0.4231	0.3079	0.1151	0.03007	3	3	5.415	6
Are SDs significantly different (P < 0.05)?	No
Bartlett's test
Bartlett's statistic (corrected)
P value
P value summary
Are SDs significantly different (P < 0.05)?
ANOVA table	SS	DF	MS	F (DFn, DFd)	P value
Treatment (between columns)	0.1339	2	0.06696	F (2, 6) = 49.38	P=0.0002
Residual (within columns)	0.008137	6	0.001356
Total	0.1421	8
Data summary
Number of treatments (columns)	3
Number of values (total)	9

## Sheet: fig.2i
	Control				IL-1β				IL-1β+OI
BAX	0.258252	0.264529	0.267054		0.782162	0.79669	0.662312		0.572826	0.485585	0.520541
cleaved-caspase3	0.351048	0.265214	0.259068		0.613715	0.697138	0.604108		0.428729	0.483203	0.424238

## Sheet: fig.3b
Control	IL-1β	IL-1β+OI
0.545532	1.14062	0.733292
0.491781	1.32614	0.865518
0.524425	1.15044	0.762707
Table Analyzed	Data 1
Data sets analyzed	A-C							Number of families	1
								Number of comparisons per family	3
ANOVA summary								Alpha	0.05
F	65.26
P value	<0.0001							Tukey's multiple comparisons test	Mean Diff.	95.00% CI of diff.	Below threshold?	Summary	Adjusted P Value
P value summary	****							Control vs. IL-1β	-0.6852	-0.8707 to -0.4996	Yes	****	<0.0001	A-B
Significant diff. among means (P < 0.05)?	Yes							Control vs. IL-1β+OI	-0.2666	-0.4521 to -0.08108	Yes	*	0.0107	A-C
R squared	0.956							IL-1β vs. IL-1β+OI	0.4186	0.2330 to 0.6041	Yes	**	0.0011	B-C
Brown-Forsythe test								Test details	Mean 1	Mean 2	Mean Diff.	SE of diff.	n1	n2	q	DF
F (DFn, DFd)	0.3426 (2, 6)							Control vs. IL-1β	0.5206	1.206	-0.6852	0.06046	3	3	16.03	6
P value	0.7229							Control vs. IL-1β+OI	0.5206	0.7872	-0.2666	0.06046	3	3	6.236	6
P value summary	ns							IL-1β vs. IL-1β+OI	1.206	0.7872	0.4186	0.06046	3	3	9.79	6
Are SDs significantly different (P < 0.05)?	No
Bartlett's test
Bartlett's statistic (corrected)
P value
P value summary
Are SDs significantly different (P < 0.05)?
ANOVA table	SS	DF	MS	F (DFn, DFd)	P value
Treatment (between columns)	0.7157	2	0.3579	F (2, 6) = 65.26	P<0.0001
Residual (within columns)	0.0329	6	0.005484
Total	0.7486	8
Data summary
Number of treatments (columns)	3
Number of values (total)	9

[truncated: 35 more sheets: fig3c, fig.3d, fig.4a, fig.4b, fig.4c, fig.4d, fig.4f, fig.4g, fig.4h, fig.4j, fig.4k, fig.4l, fig.4n, fig.4o, fig.5b, fig.5c, fig.5e, fig.6b, fig.6d, fig.6e …]
